# Supplementary material for: PARG Protein Regulation Roles in Drosophila Longevity Control
Source: Int J Mol Sci. 2024 Jun 4;25(11):6189. doi: 10.3390/ijms25116189 (PMC11173342; doi:10.3390/ijms25116189)
Supplement: Supplementary file 1 [file ijms-25-06189-s001.zip]

Archive with 1 entries (1 files):
- ijms-3009636-supplementary.pdf
